# Supplementary material for: Self-Compassion, Perceived Stress, and Trauma-Related Symptoms in Adolescents Exposed to an Earthquake
Source: Children (Basel). 2026 Jun 30;13(7):873. doi: 10.3390/children13070873 (PMC13406952; doi:10.3390/children13070873)
Supplement: Supplementary file 1 [file children-13-00873-s001.zip]

Archive with 1 entries (1 files):
- children-4348943-supplementary.pdf
